# Supplementary material for: Stabilization of β-Carotene Liposomes with Chitosan–Lactoferrin Coating System: Vesicle Properties and Anti-Inflammatory In Vitro Studies
Source: Foods. 2025 Mar 12;14(6):968. doi: 10.3390/foods14060968 (PMC11941038; doi:10.3390/foods14060968)
Supplement: Supplementary file 1 [file foods-14-00968-s001.zip]

Archive with 1 entries (1 files):
- foods-3492219-supplementary.pdf
